# Supplementary material for: Brain-Specific Rescue of Clock Reveals System-Driven Transcriptional Rhythms in Peripheral Tissue
Source: PLoS Genet. 2012 Jul 26;8(7):e1002835. doi: 10.1371/journal.pgen.1002835 (PMC3405989; doi:10.1371/journal.pgen.1002835)
Supplement: Table S2 — Non-wildtype cycling genes. There are 187 genes that cycle (p<0.0011) in Clock-rescue and Clock-mutant animals but do not cycle in wildtype. Of these, 102 were previously found to oscillate in wildtype animals [19]. (XLSX) [file pgen.1002835.s004.xlsx]

## Sheet: Sheet1
				Wildtype					tetO::Clock H2O					tetO::Clock DOX
Probe.Set.ID	Gene.Symbol	mRNA.Accession	Cycles in Hughes et al. 2009?	BH.Q	ADJ.P	PER	LAG	AMP	BH.Q	ADJ.P	PER	LAG	AMP	BH.Q	ADJ.P	PER	LAG	AMP
6813881	1110018J18Rik	NM_025370	YES	1	1	28.4	14.67	555.159	0.0190961	3.60118e-05	22	4	3848.57	1	1	28.4	10.705	1031.89
6854346	1600002H07Rik	BC072612	YES	0.150415	0.00595676	24	17	2318.82	0.0845496	0.00078998	24	13	3243.15	1	0.021342	24	4	2609.08
6867593	1810055G02Rik	BC019471	YES	0.0670956	0.00194684	24	12.5	1718.06	0.00559603	4.79687e-06	22	10	1808.57	1	0.104334	26	21	908.137
6752068	2310035C23Rik	NM_173187	YES	1	1	28.4	15.84	173.371	0.0630733	0.000419011	20	6	625.79	1	1	28.4	10.975	243.558
6866354	4933403F05Rik	NM_153794	YES	1	0.712712	23.3333	4	2995.38	0.0732044	0.000577302	22	4	5474.7	1	1	28.4	11.69	850.136
6843663	5730403B10Rik	BC004063	YES	1	0.104334	24	14	3732.53	0.0732044	0.000577302	24	12	8089.09	1	0.499811	26	23.5	2763.76
6875602	Acbd5	NM_001102437	YES	1	0.597883	22	9	7151.32	0.0128763	1.65562e-05	22	5	15777.2	1	0.0167025	32	14	4369.78
6808892	Acot12	NM_028790	YES	0.606797	0.0432758	22	11	8947.87	0.0732044	0.000577302	24	7	11264.2	0.56112	0.00259733	29	18	11464.5
6998434	Acpp	NM_207668	YES	1	1	28.4	15.5	69.8501	0.0845496	0.00078998	28	26	435.719	1	0.067776	30	12	147.29
6843634	Adcy9	NM_009624	YES	0.18365	0.00776882	24	7	803.061	0.0990341	0.00107387	22	6	476.378	1	0.345572	34	11	816.779
6796784	Ahsa1	NM_146036	YES	0.521095	0.0343495	22	19	5355.98	0.11916	0.00145043	24	16.5	2291.87	0.155657	0.000153442	24	6	7917.05
6980952	AI316807	BC048089	YES	1	0.104334	26	8	1411.46	0.474693	0.021342	28	5	2578.39	0.0933585	3.60118e-05	27	16.5	2364.35
6838397	Arf3	NM_007478	YES	0.0550269	0.00145043	23	8.5	4290.76	0.00559603	4.79687e-06	26	6	3017.86	1	0.846691	38.6667	12.3333	1656.94
7015229	Arhgap6	NM_009707	YES	1	0.345572	22	7	74.7412	0.0434602	0.000216072	22	4	314.38	1	0.193236	28	10	148.563
6998596	Armet	NM_029103	YES	0.124985	0.00454255	12	3	11772.2	0.0128763	1.65562e-05	24	13	12007.7	1	1	28.4	15.32	3568.07
6877822	B3galt1	NM_020283	YES	1	1	28.4	16.3	4294.72	0.00559603	4.79687e-06	26	23	12201.4	1	0.416347	27	20	2953.3
6893147	B4galt5	NM_019835	YES	0.0827882	0.00259733	22	14	3403.8	0.0434602	0.000216072	24	13	1912.37	1	1	28.4	16.385	537.515
6942960	Baiap2l1	NM_025833	YES	0.102256	0.00344478	24	14	1475.66	0.028443	7.55815e-05	24	12	2134.68	1	1	28.4	16.595	778.906
6982649	BC088983	BC088983	YES	1	0.416347	26	23	492.641	0.0990341	0.00107387	22	2	307.874	1	1	28.4	10.985	49.7464
6838754	Calcoco1	NM_026192	YES	0.18365	0.00776882	22	8	704.632	0.0376854	0.000153442	24	2	427.941	0.488427	0.00194684	30	13	540.159
6901335	Casp6	NM_009811	YES	0.22374	0.0100785	22	8	2017.09	0.0732044	0.000577302	24	6	2476.71	0.155657	0.000153442	28.6667	16	2286.5
6901962	Ccbl2	NM_173763	YES	1	1	28.4	15.96	4324.56	1	1	28.4	15.42	3865.78	0.373964	0.00107387	32	29	17507.6
6813880	Cdc14b	NM_172587	YES	1	1	28.4	13.575	620.988	0.0510579	0.000301988	24	2	2956.34	0.56112	0.00259733	28	13	1453.32
6863645	Cdh2	NM_007664	YES	1	1	28.4	12.58	1186.11	0.0376854	0.000153442	22	5	3037.24	1	0.0100785	28	16	1864.71
6769197	Cirbp	NM_007705	YES	0.124985	0.00454255	24	6	1052.39	0.420845	0.0167025	25	5	1236.13	0.307197	0.00078998	26	17	864.084
6947737	Copg	NM_017477	YES	1	1	28.4	16.53	824.065	0.0990341	0.00107387	26	13	2007.33	1	1	28.4	12.985	957.586
6832530	Creld2	NM_029720	YES	0.22374	0.0100785	12	3	8162.77	0.0036759	1.26038e-06	24	13	5815.95	1	1	28.4	16.13	1436.49
6967210	Csrp3	NM_013808	YES	0.0670956	0.00194684	21	6	603.374	0.0732044	0.000577302	24	3	911.036	0.924807	0.00776882	24	19.5	400.717
6945935	Cul1	NM_012042	YES	0.947546	0.0842688	23.3333	3.33333	2104.3	0.0732044	0.000577302	20	6	1186.88	1	1	28.4	11.405	347.903
6923525	Cyp2j9	NM_028979	YES	1	1	28.4	15.2	0	0.0990341	0.00107387	26	4	1014.13	0.155657	0.000153442	24	20	365.574
6833259	Dazap2	NM_011873	YES	1	0.345572	22	6	12189.6	0.474693	0.021342	24	5	10259.8	0.155657	0.000153442	26	16	11415.9
6995521	Dixdc1	NM_178118	YES	1	1	28.4	15.645	164.882	0.0510579	0.000301988	22	3	530.259	0.627918	0.00344478	28	12	285.035
6840086	Dnajb11	NM_026400	YES	1	1	28.4	13.05	1976.2	0.016353	2.45309e-05	24	16	9858.13	1	0.0343495	28	2	9804.25
6863758	Dsc2	NM_013505	YES	1	1	28.4	11.515	1330.97	0.0845496	0.00078998	24	1	2919.93	1	1	28.4	10.625	460.09
6772810	Enpp3	NM_134005	YES	0.606797	0.0432758	24	4	7074.74	0.0128763	1.65562e-05	24	1	9456.85	0.924807	0.00776882	28	13	4001.73
6778044	Erbb3	NM_010153	YES	1	0.712712	22	5	12268.2	0.0990341	0.00107387	22	2	19937.7	0.56112	0.00259733	28	11	9144.16
6824206	Ero1l	NM_015774	YES	1	0.15798	24	16	761.13	0.0845496	0.00078998	24	12	1361.11	1	1	28.4	16.31	74.1253
6791238	Fbxl20	NM_028149	YES	0.606797	0.0432758	24	7.5	1062.07	0.0376854	0.000153442	26	25	1503.45	1	1	28.4	11.94	513.898
6997077	Fbxo9	NM_023605	YES	1	0.712712	20	9	2436.83	0.0434602	0.000216072	20	6	921.572	1	0.345572	36	13	1158.81
6995619	Fdx1	NM_007996	YES	1	0.15798	26	14	6181.53	1	0.345572	22	7	4233.52	0.155657	0.000108124	28	18	5115.28
6842803	Gabpa	NM_008065	YES	1	1	28.4	12.14	215.746	0.0732044	0.000577302	22	3	1975.09	1	0.104334	26	11	960.392
6866747	Gm672	NM_201354	YES	1	0.345572	22	16	384.878	0.028443	7.55815e-05	30	13	383.605	1	0.712712	24	6	460.539
6833185	Gpd1	NM_010271	YES	0.376666	0.021342	20	8	1957.13	0.0510579	0.000301988	22	12	21734.2	1	0.054277	24	1	4779.26
6883020	Hnf4a	NM_008261	YES	0.150415	0.00595676	24	13	15413.7	0.0434602	0.000216072	22	13	13144.1	0.627918	0.00344478	28	26	10425.9
6988635	Hyou1	NM_021395	YES	0.820628	0.067776	12	4	8162.35	0.00422279	1.99086e-06	24	15	23109	0.741167	0.00454255	26	3	25087.2
6777937	Inhbc	NM_010565	YES	1	0.712712	26	16	2197.33	0.0434602	0.000216072	30	10	2892.14	1	0.0130072	34	32	5418.42
6790478	Ints2	NM_027421	YES	1	0.104334	22	19	309.996	0.0845496	0.00078998	26	12	505.086	1	0.285775	12	0	167.019
6926938	Kif1b	NM_207682	YES	1	0.285775	22	8	3184.81	0.0845496	0.00078998	22	4	4819.36	0.924807	0.00776882	32	14	4353.23
6807518	Mak10	NM_030153	YES	1	1	28.4	10.245	289.858	0.028443	7.55815e-05	22	5	671.186	1	0.345572	28.6667	13.6667	438.5
6771985	Map3k7ip2	NM_138667	YES	0.0670956	0.00194684	22	3	5930.72	0.0434602	0.000216072	24	1	4094.22	1	0.712712	30	8	3072.03
6844632	Masp1	NM_008555	YES	1	0.193236	18	15	4231.11	0.0732044	0.000577302	24	10	1596.36	1	1	28.4	13.035	1140.86
6862088	Mbd1	NM_013594	YES	0.521095	0.0343495	24	12	571.625	0.0845496	0.00078998	24	13	1344.85	1	1	28.4	11.485	423.809
6922541	Megf9	NM_172694	YES	1	1	28.4	13.995	269.686	0.0630733	0.000419011	25	13	1797.08	1	0.067776	28	27	1434.93
6962179	Mesdc2	NM_023403	YES	1	1	28.4	15.31	589.895	0.0732044	0.000577302	26	13	2107.46	1	1	28.4	13.45	275.103
6898171	Mfsd1	NM_025813	YES	1	1	28.4	15.67	1490.08	1	1	28.4	12.695	2807.18	0.373964	0.00107387	32	17	16832.8
6873365	Mgea5	NM_023799	YES	1	0.712712	24	4.5	2163.75	0.0510579	0.000301988	22	4	2684.25	1	1	28.4	10.99	869.472
6978291	Mt1	NM_013602	YES	0.316574	0.0167025	26	8	63223.1	0.474693	0.021342	24	6	53131.3	0.280617	0.000577302	27.3333	15.3333	76016.3
6981905	Mtus1	NM_001005863	YES	1	0.846691	26	15	3289.81	0.0510579	0.000301988	24	23	5819.42	1	1	28.4	11.305	1239.4
6912887	Nfx1	NM_023739	YES	0.0827882	0.00259733	24	8	2152.79	0.0732044	0.000577302	24	6	2338.33	1	0.021342	30	16	2148.19
6992409	Nme6	NM_018757	YES	0.708272	0.054277	12	3	216.375	0.0990341	0.00107387	24	12	495.328	1	1	28.4	15.48	153.93
6815539	Ocln	NM_008756	YES	1	0.499811	24	4	1424.61	0.0845496	0.00078998	24	2	1152.16	1	0.0271394	30	11	676.277
6781012	P4ha2	NM_011031	YES	0.18365	0.00776882	22	18	260.498	0.0630733	0.000419011	26	14	476.095	0.488427	0.00194684	26	4	429.355
6762106	Pfkfb2	NM_008825	YES	0.22374	0.0100785	24	13	983.939	0.0510579	0.000301988	24	12.5	986.131	1	1	28.4	14.78	272.463
6884709	Pfkfb3	NM_133232	YES	0.0670956	0.00194684	24	12	1373.91	0.0350383	0.000108124	24	12	955.867	1	0.15798	28	25	157.756
7014855	Phka2	NM_172783	YES	0.708272	0.054277	24	5	846.478	0.0434602	0.000216072	23	4.5	1381.16	1	0.0271394	30	13.5	1603.22
6782704	Poldip2	NM_026389	YES	0.0827882	0.00259733	24	12	4833.5	0.0434602	0.000216072	24	10.5	4317.24	1	0.416347	24	23	879.287
6953920	Ppm1k	NM_175523	YES	1	1	28.4	14.155	2556.67	0.211129	0.00454255	24	2	6672.47	0.307197	0.00078998	26	14	7684.2
6891096	Prei4	NM_028802	YES	0.102256	0.00344478	26	9	24186.2	0.0376854	0.000153442	24	6	16291.2	0.307197	0.00078998	32	15	20057.9
6908684	Ptbp2	NM_019550	YES	1	1	28.4	9.8	268.343	0.0845496	0.00078998	22	5	580.747	1	0.285775	33	15	414.966
6875094	Pter	NM_008961	YES	0.0827882	0.00259733	24	1	31503.8	0.0990341	0.00107387	24	22	8627.62	1	0.067776	26	9	24483.7
6981604	Rbpms	NM_019733	YES	0.22374	0.0100785	24	2	1978.98	0.0510579	0.000301988	22	3	1487.82	1	0.285775	30	10	1051.89
6989100	Rdx	NM_009041	YES	1	0.846691	24	6	3727.16	0.0222274	5.23961e-05	22	3	7890.32	1	0.0343495	24	14	3926.35
6766258	Reps1	NM_009048	YES	0.376666	0.021342	24	4	629.82	0.0376854	0.000153442	22	4	258.306	1	0.235442	30	12.5	438.83
6899626	Rfx5	NM_017395	YES	1	0.104334	26	2	306.884	0.0990341	0.00107387	20	4	250.811	1	0.021342	28	11	197.848
6929252	Rint1	NM_177323	YES	1	1	28.4	13.8	171.212	0.0990341	0.00107387	24	12	613.769	1	1	28.4	15.34	169.01
6859305	Rnf138	NM_207623	YES	1	1	28.4	8.84	220.471	0.0510579	0.000301988	20	7	762.685	1	0.846691	36	14	942.22
6782456	RP23-136K12.4	NM_008916	YES	1	0.285775	14	7	1176.27	0.0990341	0.00107387	22	6	520.713	1	0.285775	30	12	330.431
6844253	Sdf2l1	NM_022324	YES	1	1	28.4	14.925	1055.41	0.0990341	0.00107387	22	15	8149.55	0.307197	0.00078998	26	4	3162.39
6955347	Sec61a1	NM_016906	YES	1	1	28.4	17.06	2739.51	0.0990341	0.00107387	24	13	18527.2	1	0.846691	28	0	16194.9
6767402	Sesn1	NM_001013370	YES	1	1	28.4	12.665	31.8601	0.0732044	0.000577302	20	5	215.455	1	0.846691	30	12.5	174.903
6881123	Slc20a1	NM_015747	YES	0.521095	0.0343495	28	11	2079.6	0.0845496	0.00078998	24	12.5	1009.75	1	0.846691	26	24	1267.14
6783740	Slc35b1	NM_016752	YES	1	1	28.4	17.48	3191.74	0.0350383	0.000108124	24	16	15213.1	0.488427	0.00194684	26	2	18475.3
6892990	Slc35c2	NM_144893	YES	1	0.128645	23	10	678.009	0.0845496	0.00078998	26	9	1084.49	1	0.416347	28	17	593.51
6860929	Snx24	NM_029394	YES	0.947546	0.0842688	25	1	347.402	0.0350383	0.000108124	20	6	404.182	1	1	28.4	11.025	189.184
6867685	Spnb3	NM_021287	YES	1	0.235442	22	8	865.64	0.0376854	0.000153442	22	4	1273.64	1	1	28.4	10.48	316.884
6791444	Stat5b	NM_011489	YES	0.4453	0.0271394	24	1	3188.34	0.0845496	0.00078998	22	4	3320.22	1	0.15798	30	11.6667	2189.96
6871277	Stip1	NM_016737	YES	0.820628	0.067776	24	19	11289.1	0.0128763	1.65562e-05	24	16	8043.55	1	0.0100785	26	4	9422.41
6881146	Stk35	NM_183262	YES	0.0550269	0.00145043	22	13	1610.01	0.0990341	0.00107387	24	13	227.83	1	0.846691	28	26	56.5685
6999196	Stt3b	NM_024222	YES	1	0.15798	26	23	3961.64	0.0732044	0.000577302	28	13	846.69	1	1	28.4	14.5	1700.4
6747786	Terf1	NM_009352	YES	1	1	28.4	15.105	108.985	0.0845496	0.00078998	22	3	471.357	1	1	28.4	11.055	212.238
6760794	Thap4	NM_025920	YES	1	0.235442	24.6667	4.33333	49.6153	0.0732044	0.000577302	22	5	130.037	1	1	28.4	11	25.1288
6798213	Tnfaip2	NM_009396	YES	0.150415	0.00595676	26	24.5	1587.6	0.0350383	0.000108124	22	2	1389.18	1	0.285775	32	4	203.293
6892139	Trib3	NM_175093	YES	0.316574	0.0167025	28	5	157.402	0.0350383	0.000108124	26	4	256.75	1	1	28.4	12.48	55.0949
6812505	Txndc5	NM_145367	YES	1	0.712712	24	14	3233.6	0.0510579	0.000301988	24	12.5	9692.63	1	0.0167025	26	0	6054.96
6768990	Ube2g2	NM_019803	YES	0.947546	0.0842688	22	19	2045.59	0.0845496	0.00078998	24	13	2670.32	1	1	28.4	16.035	424.685
6813555	Ubqln1	NM_152234	YES	0.424932	0.0242407	26	25	5886.1	0.0990341	0.00107387	26	17	3013.41	0.627918	0.00344478	28	4	5476.9
6998706	Wdr6	NM_031392	YES	0.18365	0.00776882	23	8.5	396.652	0.0630733	0.000419011	26	5	394.848	1	0.021342	24	20	7.00036
6792100	Wipi1	NM_145940	YES	1	0.175608	22	8	306.743	0.0990341	0.00107387	22	6	171.403	1	1	28.4	11.42	73.0173
6905296	Wwtr1	NM_133784	YES	1	0.260609	26	10	453.75	0.0990341	0.00107387	26	1	442.012	1	0.712712	38.6667	14.3333	408.496
6917048	Yrdc	NM_153566	YES	1	0.416347	24	12	1051.26	0.0732044	0.000577302	22	11	1180.87	1	0.285775	24	22.5	578.519
6854930	Zfp101	NM_009542	YES	1	1	28.4	15.74	73.2153	0.0732044	0.000577302	20	4	283.055	1	1	28.4	9.635	138.617
6940792	Zfp644	NM_026856	YES	1	1	28.4	13.135	183.247	0.0434602	0.000216072	20	5	319.542	1	1	28.4	11.99	92.998
5168864	---	---		1	0.193236	20	18.5	56.9221	1	1	28.4	12.47	10.7841	0.220187	0.000301988	26	18	30.1227
4827598	---	---		1	0.285775	22	8	1493.48	0.0510579	0.000301988	20	6	1125.78	1	1	28.4	11.69	462.036
4761730	---	---		1	0.499811	22	9	3098.12	0.0510579	0.000301988	22	5	2020.77	1	0.499811	26	14	1415.2
5362034	---	---		1	0.499811	12	2.5	10.9602	1	0.924583	39	6	7.2832	0.280617	0.000577302	18	4	26.9408
5593705	---	---		1	0.846691	23	15.5	56.3211	0.0990341	0.00107387	12	9	47.2347	1	1	28.4	10.255	12.7566
4596958	---	---		1	1	28.4	12.645	133.003	0.0510579	0.000301988	20	9	101.894	1	0.0842688	35	25.5	175.575
4923009	---	---		1	1	28.4	10.95	34.1105	0.0630733	0.000419011	20	19	129.966	1	1	28.4	12.625	24.5815
5318989	---	---		1	1	28.4	11.71	707.038	0.0434602	0.000216072	20	16	2169.9	1	1	28.4	16.925	349.765
5322594	---	---		1	1	28.4	12.01	610.543	0.0630733	0.000419011	20	6	1533.79	1	1	28.4	11.19	1204.97
5411328	---	---		1	1	28.4	13.605	219.085	0.0990341	0.00107387	18	12	376.534	1	0.15798	34	8	287.085
5565123	---	---		1	1	28.4	14.27	73.9605	1	1	28.4	16.64	60.0256	0.220187	0.000301988	30	12	493.207
5571457	---	---		1	1	28.4	12.725	4.10829	1	1	28.4	16.88	4.20587	0.0715444	2.45309e-05	36	13	22.2032
6970147	1500003O22Rik	BC022923		1	0.104334	23	14	281.004	0.0732044	0.000577302	24	13	1132.79	1	1	28.4	13.75	342.212
6941257	2410014A08Rik	NM_175403		1	0.285775	12	3	3357.48	0.0222274	5.23961e-05	24	13	6105.23	1	1	28.4	14.7	1740.34
6942674	4930432F04Rik	BC016220		1	0.712712	14	10.5	125.476	0.0732044	0.000498157	22	17	156.553	1	1	28.4	14.79	1.57756
6896835	4932438A13Rik	BC079623		0.102256	0.00344478	24	23	3370.78	0.0190961	3.60118e-05	24	23	1313.38	1	1	28.4	11.56	270.14
6901747	Adh5	NM_007410		1	0.416347	25	16	17020.7	1	1	28.4	14.85	5775.71	0.307197	0.00078998	26	22	33150.9
6981328	Adrb3	NM_013462		1	1	28.4	10.86	13.3834	0.0990341	0.00107387	26	25	74.9533	1	1	28.4	12.87	17.2852
6786659	Ahsa2	NM_172391		0.0550269	0.00145043	22	19	1792.66	0.0732044	0.000577302	24	15	944.483	1	0.345572	26	4	1733.26
6850841	AI314976	BC022574		1	1	28.4	12.105	56.8238	0.0376854	0.000153442	20	6	595.525	1	1	28.4	11.335	230.346
6804539	Akr1c21	NM_029901		1	1	28.4	17.22	0.298046	0.0732044	0.000577302	18	14	4.31335	1	1	28.4	14.745	0.606698
6947558	Alms1	NM_145223		1	1	28.4	15.15	18.6722	0.0732044	0.000577302	22	3	62.6497	1	1	28.4	11.845	64.7045
6900975	Arhgap29	NM_172525		1	1	28.4	12.63	922.495	0.0190961	3.60118e-05	22	1	4016.15	1	1	28.4	10.625	513.987
6840112	B630019A10Rik	ENSMUST00000089895		1	0.499811	14	7	1736.09	1	1	28.4	10.78	695.557	0.373964	0.00107387	34	15	3717.33
6855772	Bysl	NM_016859		0.521095	0.0343495	12	2	472.772	0.0990341	0.00107387	24	13	1307.3	1	0.846691	28	0	900.147
6995071	C2cd2l	NM_027909		1	0.499811	24	10.5	2288.59	0.0845496	0.00078998	24	12	1194.44	1	0.846691	28	26	774.07
6929671	Cad	NM_023525		1	0.104334	12	3.5	248.972	0.0510579	0.000301988	24	14	535.704	1	0.0343495	26	1	577.07
6919497	Car8	NM_007592		1	1	28.4	15.625	1355.47	0.15381	0.00259733	21	5.5	12354	0.280617	0.000577302	26	16	9560.15
6861751	D18Ertd653e	BC096371		0.150415	0.00595676	22	9	1253.13	0.0990341	0.00107387	22	6	619.921	1	0.0167025	36	14.5	692.611
6988624	Dpagt1	NM_007875		1	1	28.4	14.37	317.379	0.0630733	0.000419011	24	11.5	2227.03	1	1	28.4	12.385	0
6976251	Fbxo8	NM_015791		1	1	28.4	16.98	5310.51	0.0630733	0.000419011	20	6	8906.15	1	0.193236	27	14.5	9757.26
6817366	Fut11	NM_028428		1	1	28.4	12.94	18.8214	0.0222274	5.23961e-05	24	14	367.13	1	1	28.4	11.855	204.665
6829952	Fzd6	NM_008056		1	0.235442	24	4	673.802	0.0376854	0.000153442	22	4	614.9	0.244409	0.000419011	30	12.5	414.718
6781138	G3bp1	NM_013716		1	1	28.4	15.26	851.867	1	0.712712	16	8	274.004	0.373964	0.00107387	12	1	1434.51
6804900	Gng4	NM_010317		1	1	28.4	13.735	4.32997	1	1	28.4	16.42	14.8245	0.307197	0.00078998	12	8	57.6292
6868070	Gpr44	NM_009962		1	0.712712	40	34	24.3952	0.0732044	0.000498157	20	15	9.68736	1	1	28.4	17.365	4.50392
6784034	Gsdma3	NM_001007461		1	1	28.4	11.605	1.27916	0.0990341	0.00107387	16	2	14.0714	1	1	28.4	16.78	0.934442
7018590	Hdac8	NM_027382		1	1	28.4	12.75	179.977	0.0350383	0.000108124	22	3	364.16	1	1	28.4	9.775	157.409
6840095	Hrg	NM_053176		1	0.193236	14	3	30483.7	1	1	28.4	13.76	4193.1	0.307197	0.00078998	40	2	18432.9
6748605	Hs6st1	NM_015818		0.376666	0.021342	26	10	4556.67	1	0.15798	22	12.5	3030.94	0.307197	0.00078998	24	2	1545.24
6941754	Ift81	NM_009879		0.58462	0.0388127	20	2	30.9006	0.0510579	0.000301988	24	0	22.1324	1	0.712712	33	4.5	12.1269
6875649	Il1rn	NM_031167		1	0.597883	28	13.5	58.0888	1	1	28.4	12.275	114.107	0.0341771	7.32408e-06	26	14	140.149
6824829	Ipo4	NM_024267		1	0.15798	24	12	346.624	0.0732044	0.000577302	24	12	725.067	1	1	28.4	12.085	397.585
6840775	Iqcb1	NM_177128		1	1	28.4	13.355	8.80525	0.0350383	0.000108124	20	6	86.1963	1	0.846691	36	14	147.715
6954572	Jmjd1a	NM_173001		1	1	28.4	15.135	138.269	0.0732044	0.000577302	22	4	824.84	1	1	28.4	11.045	250.524
6775411	Lmnb2	NM_010722		0.316574	0.0167025	24	16	69.7207	0.0376854	0.000153442	26	12	119.077	1	1	28.4	16.695	19.7806
6818314	Lrit1	NM_146245		1	0.15798	22	8	726.623	0.182667	0.00344478	24	2	463.862	0.0341771	3.10781e-06	28	14.5	499.5
6804898	Lyst	NM_010748		1	0.128645	22	16	2415.41	0.0845496	0.00078998	26	12	998.576	1	1	28.4	16.055	309.143
7018756	Magt1	NM_025952		1	0.416347	20	1	8025.45	0.0990341	0.00107387	28	14	16497.7	1	0.416347	32	28	17941.7
6830480	Mal2	NM_178920		0.22374	0.0100785	26	20	10194.6	0.0990341	0.00107387	26	13	13564.4	1	1	28.4	14.955	4918.58
6795453	Mia2	NM_177321		1	1	28.4	12.1	1690.77	1	0.499811	12	6	13062.2	0.155657	0.000108124	32	15	11404.6
6832536	Mov10l1	NM_031260		1	1	28.4	10.475	0.794788	0.0990341	0.000931927	26	10	5.3033	1	1	28.4	17.83	1.48987
6972111	Msx3	NM_010836		1	1	28.4	11.93	26.3051	0.0630733	0.000419011	30	28	38.9616	1	1	28.4	14.22	0
6876194	Naif1	NM_194335		1	1	28.4	12.25	45.5904	1	1	28.4	18.265	27.9615	0.280617	0.000577302	22	6	115.683
6921015	Nol6	NM_139236		1	1	28.4	11.005	57.8427	0.0845496	0.00078998	24	12	112.43	1	1	28.4	12.68	182.694
6811520	Olfr11	NM_146542		1	1	28.4	15.09	1.62882	0.0845496	0.000683641	38	37	106.915	1	0.846691	20	16	155.139
6780838	Olfr1377	NM_146911		1	1	28.4	10.04	10.958	0.0510579	0.000301988	36	27	23.5467	1	1	28.4	12.735	4.73479
6949202	Pparg	NM_001127330		1	1	28.4	11.59	132.749	1	0.597883	19	6.5	233.734	0.307197	0.00078998	26	20	575.019
6788293	Rad50	NM_009012		1	0.712712	24	4.5	224.259	0.016353	2.45309e-05	22	3	320.249	1	0.067776	29	12	210.47
6763295	Ralgps2	NM_023884		1	1	28.4	9.86	279.039	0.0510579	0.000301988	22	4	492.146	1	1	28.4	11.575	197.217
6892423	Rbm39	NM_133242		1	1	28.4	11.945	677.099	0.016353	2.45309e-05	22	3	1737.15	1	1	28.4	9.905	363.493
6938631	Rell1	NM_145923		1	0.15798	22	6	880.914	0.028443	7.55815e-05	22	4	758.443	1	0.15798	30	11	746.493
6938698	Rfc1	NM_011258		1	1	28.4	12.59	78.2944	0.0845496	0.00078998	20	6	98.6414	1	1	28.4	10.975	115.716
6977707	Rfx1	NM_009055		1	1	28.4	12.92	33.0279	1	1	28.4	10.705	12.4917	0.111137	5.23961e-05	26	6	134.845
6761139	Rnf152	NM_178779		0.708272	0.054277	22	8	1529.97	0.0732044	0.000577302	22	4	1774.2	0.201655	0.000216072	28	13	697.702
6870978	Rps6kb2	NM_021485		1	1	28.4	11.475	106.312	0.0990341	0.00107387	22	11	460.609	1	0.104334	22	21	296.136
6992178	Rrp9	NM_145620		0.820628	0.067776	24	10	188.798	0.0222274	5.23961e-05	24	12	325.057	1	1	28.4	10.72	49.7641
6778358	Sec14l4	NM_146013		0.820628	0.067776	24	16	5729.69	0.0376854	0.000153442	26	11.5	7318.41	1	1	28.4	13.02	1621.33
6905356	Serp1	NM_030685		0.18365	0.00776882	24	18	19227.2	0.0845496	0.00078998	25	15	35845	1	0.15798	27	3	41265.4
6791565	Slc25a39	NM_026542		1	0.235442	26	15	15624.3	0.0990341	0.00107387	28	11	20249.2	1	1	28.4	16.245	6047.7
6908775	Slc44a3	NM_145394		1	1	28.4	13.48	31.7844	0.0990341	0.00107387	26	8	854.821	1	1	28.4	14.72	296.254
6945032	Smo	NM_176996		0.708272	0.054277	24	3	74.5998	0.0630733	0.000419011	30	4	296.066	1	1	28.4	11.94	80.7848
6944952	Snd1	NM_019776		1	1	28.4	11.395	364.725	0.0732044	0.000577302	26	13	4704.81	1	1	28.4	13.3	1714.07
6768866	Snrpd3	NM_026095		1	1	28.4	14.14	335.699	0.0990341	0.00107387	18	6	1795.56	1	0.345572	36	2	1674.57
6998396	Srprb	NM_009275		0.102256	0.00344478	12	3	669.064	0.0434602	0.000216072	24	12.5	1515.97	1	1	28.4	16.435	518.997
6941398	Suds3	NM_178622		1	1	28.4	9.13	251.032	0.0510579	0.000301988	22	5	1546.02	1	1	28.4	11.455	257.663
7009774	Syp	NM_009305		1	1	28.4	11.87	17.3114	0.0845496	0.00078998	20	9.5	38.7495	1	1	28.4	13.49	4.22037
6929648	Tmem214	ENSMUST00000046349		1	1	28.4	13.875	458	0.0434602	0.000216072	24	12	2885.42	1	1	28.4	10.855	330.757
6817143	Top2b	NM_009409		1	1	28.4	12.16	74.5987	0.0990341	0.00107387	20	5	553.24	1	1	28.4	11.045	193.809
6832540	Trabd	NM_026485		1	0.416347	14	13	2783.95	0.0845496	0.00078998	24	12	2320.3	1	0.128645	24	1	3551.8
6998428	Uba5	NM_025692		1	0.235442	12	3	2605.55	0.0376854	0.000153442	24	14	7441.17	1	1	28.4	15.285	1831.85
6881101	Zc3h6	NM_178404		1	1	28.4	14.51	69.9116	1	1	28.4	11.62	46.0588	0.244409	0.000419011	30	11	155.493
6781252	Zfp692	NM_182996		1	0.499811	26	24	51.5481	0.211129	0.00454255	24	21	119.996	0.244409	0.000419011	28	4	210.364
6788676	Zkscan17	NM_172941		0.102256	0.00344478	22	9	835.659	0.0434602	0.000216072	24.6667	3	360.059	1	0.15798	26	19	62.084
6916767	Zmynd12	NM_001014900		1	1	28.4	14.125	4.49402	1	1	28.4	16.715	1.88585	0.280617	0.000498157	16	13	7.14178
