# Supplementary material for: Brain-Specific Rescue of Clock Reveals System-Driven Transcriptional Rhythms in Peripheral Tissue
Source: PLoS Genet. 2012 Jul 26;8(7):e1002835. doi: 10.1371/journal.pgen.1002835 (PMC3405989; doi:10.1371/journal.pgen.1002835)
Supplement: Table S3 — JTK_Cycle re-analysis of Kornmann et al. 2007 [21]. (XLSX) [file pgen.1002835.s005.xlsx]

## Sheet: Sheet1
			Hughes et al. 2009					Kornmann et al. 2007 MINUS DOX					Kornmann et al. 2007 PLUS DOX
Probe set	GeneSymbol	mRNAAccession	BHQ	ADJP	PER	LAG	AMP	BH.Q	ADJ.P	PER	LAG	AMP	BH.Q	ADJ.P	PER	LAG	AMP
1419803_s_at	Ccdc12	NM_028312	6.54043e-07	9.28111e-09	25	9	743.593	0.364899	0.000644541	24	6	6.83487	0.168031	0.000644541	24	4	28.1238
1433733_a_at	Cry1	NM_007771	6.51677e-16	2.0229e-19	25	1	5228.63	0.221117	9.8054e-05	24	22	1.98661	0.168031	0.000644541	24	20	9.52828
1438211_s_at	Dbp	NM_016974	1.77185e-13	2.04288e-16	24	16	10395.5	0.221117	3.19164e-05	24	12	8.33964	0.102845	9.8054e-05	24	10	218.947
1451356_at	---	---	6.0979e-06	1.26552e-07	26	1	712.269	0.476854	0.00584689	24	0	3.9619	0.212957	0.00144015	24	22	6.37619
1452418_at	1200016E24Rik	---	0.000191415	7.38479e-06	25	0.5	1240.83	0.476854	0.00584689	24	18	60.551	0.337213	0.00584689	24	18	72.6538
1428106_at	1300001I01Rik	XM_001000608 /// XM_001004215 /// XM_001004220 /// XM_001004959 /// XM_001004960 /// XM_181333 /// XM_902412 /// XM_917995 /// XM_925425	0.839491	0.440081	26	21.25	0.848528	0.364899	0.00144015	24	8	53.789	0.337213	0.00584689	24	4	71.4181
1438400_at	4632411B12Rik	NM_172652	0.0945377	0.0136249	21	16	290.126	0.436896	0.00221672	24	8	13.5549	0.212957	0.00144015	24	12	6.10953
1453303_at	4833417J20Rik	---	0.000291346	1.21187e-05	21	16.5	604.435	0.476854	0.00584689	24	12	2.07948	0.337213	0.00584689	24	10	5.91633
1424147_at	Ahsa1	NM_146036	1.55158e-07	1.77172e-09	25	0.5	3682.47	0.476854	0.00584689	24	0	26.043	0.272729	0.0029933	24	20	78.6174
1424126_at	Alas1	NM_020559	3.25947e-05	9.14943e-07	23	19	60496.5	0.221117	9.8054e-05	24	18	411.71	0.337213	0.00584689	24	14	715.607
1455282_x_at	Alas1	NM_020559	6.55639e-05	2.04392e-06	23	19	33369.8	0.221117	9.8054e-05	24	18	62.558	0.212957	0.00144015	24	14	78.3456
1435084_at	C730049O14Rik	---	1.77185e-13	2.04288e-16	25	6.5	48847.4	0.476854	0.00584689	24	8	221.654	0.272729	0.0029933	24	2	249.38
1417066_at	Cabc1	NM_023341	2.83698e-13	3.52256e-16	25	6.5	9370.51	0.436896	0.0029933	24	8	44.8048	0.168031	0.000644541	24	2	221.071
1460409_at	Cpt1a	NM_013495	2.81807e-06	5.17364e-08	21	17	7927.87	0.436896	0.0029933	24	11	86.646	0.337213	0.00584689	24	12	330.933
1437448_s_at	Ctnnd1	NM_007615	0.322516	0.0753998	12	2	80.398	0.436896	0.0029933	24	8	13.0669	0.212957	0.00144015	24	6	7.70449
1418174_at	Dbp	NM_016974	9.53935e-14	8.88346e-17	23	17	1501.12	0.476854	0.00584689	24	14	2.43304	0.071973	3.19164e-05	24	10	108.2
1431619_a_at	Dtnbp1	NM_025772	3.60475e-06	6.99353e-08	21	16.5	766.433	0.436896	0.0029933	24	9	16.2591	0.337213	0.00584689	24	8	11.049
1416129_at	Errfi1	NM_133753	0.0770739	0.0105013	22	18	26375.6	0.364899	0.00144015	24	16	452.807	0.337213	0.00584689	24	14	242.123
1419816_s_at	Errfi1	NM_133753	0.0208147	0.00201404	21	19	33880.5	0.436896	0.0029933	24	16	173.824	0.337213	0.00584689	24	16	111.586
1451912_a_at	Fgfrl1	NM_054071	0.00929279	0.00075103	21.5	15.75	811.476	0.476854	0.00584689	24	8	5.13462	0.337213	0.00584689	24	10	6.43352
1448231_at	Fkbp5	NM_010220	7.32075e-13	1.02261e-15	24	20.5	295.359	0.476854	0.00584689	24	16	23.8645	0.272729	0.0029933	24	15	15.9717
1423663_at	Flcn	NM_146018	0.00608262	0.00044978	24	12.5	231.153	0.476854	0.00584689	24	10	6.67664	0.212957	0.00144015	24	9	9.05589
1460673_at	Fpgs	NM_010236	4.41436e-12	1.00814e-14	25	4.5	3797.94	0.476854	0.00584689	24	10	56.2193	0.337213	0.00584689	24	0	104.003
1451285_at	Fus	NM_139149	3.60475e-06	6.99353e-08	23	13	1580.17	0.436896	0.0029933	24	8	19.2457	0.212957	0.00144015	24	6	5.20342
1428559_at	Fvt1	XM_203753 /// XM_900177 /// XM_900183 /// XM_910823 /// XM_921787 /// XM_921793 /// XM_985103	1	1	20.5686	9.54575	96.0119	0.436896	0.0029933	24	10	10.6548	0.272729	0.0029933	24	10	8.29317
1420499_at	Gch1	NM_008102	9.92209e-08	1.05819e-09	24	14.5	5502.92	0.364899	0.00144015	24	8	192.812	0.134176	0.000264776	24	10	156.111
1424815_at	Gys2 /// LOC633620	NM_145572 /// XM_908068	7.3623e-19	9.79442e-23	25	19.5	11961.3	0.436896	0.0029933	24	12	64.532	0.212957	0.00144015	24	14	80.2644
1445565_at	Hist1h1e	NM_015787	0.0651333	0.00843392	22	2.5	0.989949	0.476854	0.00584689	24	18	0.926273	0.337213	0.00584689	24	22	0.975819
1460240_a_at	Hnrpc	NM_016884	5.21506e-05	1.56795e-06	22	3.5	6392.6	0.364899	0.000644541	24	22	137.302	0.212957	0.00144015	24	21	97.3689
1423050_s_at	Hnrpu	NM_016805	0.11546	0.0176053	25.5	6.5	1453.28	0.436896	0.0029933	24	2	11.7842	0.272729	0.0029933	24	0	13.4553
1427127_x_at	Hspa1b	NM_010478	0.0036454	0.000238845	12	8	1043.05	0.476854	0.00584689	24	17	43.4736	0.272729	0.0029933	24	16	16.1543
1433981_s_at	Htatip	NM_178637	1	1	20.5686	7.5915	20.291	0.476854	0.00584689	24	8	3.90258	0.134176	0.000264776	24	22	4.58262
1421217_a_at	Lgals9	NM_010708	1.13153e-05	2.60923e-07	24	9.5	10010.4	0.436896	0.0029933	24	7	57.17	0.212957	0.00144015	24	4	259.618
1455892_x_at	LOC622147 /// Env /// LOC668227 /// LOC668269 /// LOC669176 /// LOC669658 /// LOC669821 /// LOC676636	NM_001040082 /// XM_001000178 /// XM_001000570 /// XM_001000690 /// XM_001001378 /// XM_973588 /// XM_976371 /// XM_977380 /// XM_991728 /// XM_993985	0.0282086	0.00294652	21	0	4099.1	0.364899	0.00144015	24	18	339.623	0.272729	0.0029933	24	18	169.042
1455077_a_at	Morf4l1 /// LOC433955 /// A730098P11Rik /// LOC627352 /// LOC635663	NM_001039147 /// NM_024431 /// XM_893769 /// XM_894313 /// XM_915768 /// XM_976875 /// XM_989857 /// XR_002848 /// XR_003632	1.47874e-06	2.40003e-08	27	12	6112.09	0.364899	0.00144015	24	7	55.8879	0.272729	0.0029933	24	10	37.0938
1448979_at	Muted	NM_139063	0.0119195	0.00101512	29	3	311.268	0.476854	0.00584689	24	7	5.98984	0.168031	0.000644541	24	4	16.6999
1416958_at	Nr1d2	NM_011584	8.31508e-15	4.79351e-18	24	16	23171.1	0.476854	0.00584689	24	12	25.5274	0.272729	0.0029933	24	11	160.908
1423787_at	Nup133	NM_172288	0.00232664	0.000138822	21	15	90.439	0.436896	0.0029933	24	8	3.15567	0.212957	0.00144015	24	8	2.23999
1433683_at	Rbm35b	NM_176838	0.000291346	1.21187e-05	25	7.5	348.533	0.476854	0.00584689	24	6	22.6685	0.272729	0.0029933	24	2	21.0834
1415943_at	Sdc1	NM_011519	0.000291346	1.21187e-05	28	1.5	6283.42	0.476854	0.00584689	24	0	86.2682	0.102845	9.8054e-05	24	0	133.768
1433595_at	Slc35d1	NM_177732	0.290491	0.0645894	22.5	15.25	1785.8	0.476854	0.00584689	24	10	27.6192	0.337213	0.00584689	24	12	21.7267
1428471_at	Sorbs1	NM_001034962 /// NM_001034963 /// NM_001034964 /// NM_009166 /// NM_178362	0.582526	0.220541	19	16.5	0	0.436896	0.0029933	24	10	17.4437	0.337213	0.00584689	24	8	20.3587
1422103_a_at	Stat5b	NM_011489	2.20838e-05	5.67017e-07	25	7.5	1192.54	0.364899	0.00144015	24	8	17.783	0.337213	0.00584689	24	4	8.44745
1426527_at	Toe1	NM_026654	0.963618	0.555105	16.5	12.25	0.494975	0.364899	0.00144015	24	6	2.22672	0.337213	0.00584689	24	12	1.67298
1417373_a_at	Tuba4	NM_009447	1.29245e-11	3.38149e-14	25	6.5	18980.2	0.364899	0.00144015	24	22	619.51	0.168031	0.000644541	24	22	246.955
1417374_at	Tuba4	NM_009447	1.16601e-10	4.2141e-13	25	6	13436.5	0.364899	0.00144015	24	22	221.032	0.134176	0.000264776	24	22	72.4679
1425249_a_at	Tyro3	NM_019392	1	1	20.5686	11.7375	0.130638	0.364899	0.00144015	24	14	0.898142	0.411101	0.00833327	24	11	0.431832
1418631_at	Ube2h	NM_009459	0.0669069	0.00880749	12	2	269.903	0.436896	0.0029933	24	8	23.7668	0.272729	0.0029933	24	6	9.49439
1455940_x_at	Wdr6	NM_031392	3.1892e-06	6.01762e-08	23	13	2617.36	0.476854	0.00584689	24	8	6.26438	0.272729	0.0029933	24	8	15.6156
1452426_x_at	Zfp236	XM_484752 /// XM_897909 /// XM_976337	0.00160795	8.90235e-05	26	20.5	4649.01	0.351225	0.000264776	24	18	60.8445	0.272729	0.0029933	24	18	82.9565
1422528_a_at	Zfp36l1	NM_007564	0.000191415	7.38479e-06	27	3.5	1333.6	0.364899	0.00144015	24	11	7.77696	0.272729	0.0029933	24	0	12.849
1450644_at	Zfp36l1	NM_007564	3.25947e-05	9.14943e-07	25.6667	5.5	6962.31	0.476854	0.00584689	24	11	71.7549	0.337213	0.00584689	24	11	131.375
