# Supplementary material for: Brain-Specific Rescue of Clock Reveals System-Driven Transcriptional Rhythms in Peripheral Tissue
Source: PLoS Genet. 2012 Jul 26;8(7):e1002835. doi: 10.1371/journal.pgen.1002835 (PMC3405989; doi:10.1371/journal.pgen.1002835)
Supplement: Table S4 — qPCR probsets used in Figure S1. (XLSX) [file pgen.1002835.s006.xlsx]

## Sheet: Sheet1
Gene Symbol	Gene Name	ABI Assay ID	RefSeq	Species	Amplicon Length
Per1	Period 1	Mm00501813_m1	NM_011065.3	Mus musculus	106
Per2	Period 2	Mm00478113_m1	NM_011066.3	Mus musculus	73
Per3	Period 3	Mm00478120_m1	NM_011067.2	Mus musculus	73
Bmal1	Aryl hydrocarbon receptor nuclear translocator-like (Arntl)	Mm00500226_m1	NM_007489.3	Mus musculus	87
Reverb-alpha	Nuclear receptor subfamily 1, group D, member1 (NR1d1)	Mm00520708_m1	NM_145434.3	Mus musculus	62
Npas2	Neuronal PAS domain protein 2	Mm00500848_m1	NM_008719.2	Mus musculus	86
